# Supplementary material for: Gut Bacterial Communities in the Ground Beetle Carabus convexus
Source: Insects. 2024 Aug 14;15(8):612. doi: 10.3390/insects15080612 (PMC11354712; doi:10.3390/insects15080612)
Supplement: Supplementary file 1 [file insects-15-00612-s001.zip]

Archive with 2 entries (2 files):
- TableS1.xlsx
- TableS2.pdf
