# Supplementary material for: Gut Bacterial Communities in the Ground Beetle Carabus convexus
Source: Insects. 2024 Aug 14;15(8):612. doi: 10.3390/insects15080612 (PMC11354712; doi:10.3390/insects15080612)
Supplement: Supplementary file 1 [file insects-15-00612-s001.zip › TableS1.xlsx]

## Sheet: Meta-data
Table S1. Median normalized number of reads and taxonomic hierarchy of the 1138 different bacterial operational taxonomic units (OTUs) in gut samples of 15 female and 16 male Carabus convexus beetles
Meta-Data
Paper	Gut bacterial communities in the ground beetle Carabus convexus
Journal	Insects
Authors	Tibor Magura, Szabolcs Mizser, Roland Horváth, Mária Tóth, Ferenc Sándor Kozma, János Kádas and Gábor L. Lövei
Data structure
SampleID	Sample ID
Sex	Sex of the beetle (female vs. male)
OTU	Operational taxonomic unit
Phylum, Family, Genus	Taxonomic hierarchy of OTUs
Values for OTUs	Median normalized number of reads of the OTUs

## Sheet: Table S1
SampleID	Sex	OTU	Cluster_1	Cluster_10	Cluster_100	Cluster_1000	Cluster_1001	Cluster_1002	Cluster_1003	Cluster_1004	Cluster_1005	Cluster_1006	Cluster_1007	Cluster_1008	Cluster_1009	Cluster_101	Cluster_1010	Cluster_1011	Cluster_1012	Cluster_1014	Cluster_1015	Cluster_1016	Cluster_1017	Cluster_1018	Cluster_1019	Cluster_102	Cluster_1020	Cluster_1021	Cluster_1022	Cluster_1023	Cluster_1024	Cluster_1025	Cluster_1028	Cluster_1029	Cluster_103	Cluster_1030	Cluster_1031	Cluster_1032	Cluster_1034	Cluster_1035	Cluster_1036	Cluster_1037	Cluster_104	Cluster_1040	Cluster_1041	Cluster_1042	Cluster_1043	Cluster_1044	Cluster_1046
		Phylum	Firmicutes	Bacteroidetes	Spirochaetes	Firmicutes	Firmicutes	Bacteroidetes	Unclassified	Firmicutes	Firmicutes	Firmicutes	Firmicutes	Firmicutes	Bacteroidetes	Firmicutes	Firmicutes	Bacteroidetes	Firmicutes	Bacteroidetes	Firmicutes	Verrucomicrobia	Firmicutes	Bacteroidetes	Firmicutes	Bacteroidetes	Firmicutes	Firmicutes	Synergistetes	Firmicutes	Actinobacteria	Proteobacteria	Firmicutes	Proteobacteria	Firmicutes	Firmicutes	Firmicutes	Firmicutes	Firmicutes	Firmicutes	Firmicutes	Firmicutes	Bacteroidetes	Bacteroidetes	Firmicutes	Bacteroidetes	Cyanobacteria	Cyanobacteria	Firmicutes
		Family	Enterococcaceae	Rikenellaceae	Spirochaetaceae	Ruminococcaceae	Acidaminococcaceae	Prevotellaceae	Unclassified	Ruminococcaceae	Ruminococcaceae	Ruminococcaceae	Ruminococcaceae	Ruminococcaceae	Bacteroidaceae	Lactobacillaceae	Lachnospiraceae	Prevotellaceae	Lachnospiraceae	Bacteroidaceae	Family XIII	Akkermansiaceae	Veillonellaceae	Muribaculaceae	Veillonellaceae	Bacteroidales RF16 group	Ruminococcaceae	Erysipelotrichaceae	Synergistaceae	Veillonellaceae	Bifidobacteriaceae	Acetobacteraceae	Lachnospiraceae	Rhizobiaceae	Lachnospiraceae	Christensenellaceae	Ruminococcaceae	Lactobacillaceae	Lachnospiraceae	Erysipelotrichaceae	Veillonellaceae	Ruminococcaceae	Bacteroidaceae	Tannerellaceae	Ruminococcaceae	Tannerellaceae	unknown family	unknown family	Lactobacillaceae
		Genus	Enterococcus	Rikenellaceae RC9 gut group	Treponema 2	Ruminococcaceae UCG-005	Phascolarctobacterium	Alloprevotella	Unclassified	Ruminococcaceae UCG-014	NA	unknown genus	Ruminococcaceae UCG-005	Ruminococcus 2	Bacteroides	Lactobacillus	Blautia	Prevotella 7	Lachnoclostridium	Bacteroides	Family XIII AD3011 group	Akkermansia	unknown genus	unknown genus	Mitsuokella	unknown genus	Ruminococcaceae UCG-005	Asteroleplasma	Pyramidobacter	Megasphaera	Bifidobacterium	Roseomonas	Agathobacter	Allorhizobium-Neorhizobium-Pararhizobium-Rhizobium	Lachnospiraceae UCG-008	Christensenellaceae R-7 group	Ruminococcaceae UCG-010	Lactobacillus	[Ruminococcus] gnavus group	NA	Mitsuokella	Ruminiclostridium 5	Bacteroides	Parabacteroides	Ruminococcus 2	Parabacteroides	unknown genus	unknown genus	Lactobacillus
S_01	female		503	905	171	0	0	0	0	0	0	0	0	0	0	210	0	0	0	0	0	11	0	0	0	650	1	0	0	1	0	0	0	0	349	470	0	0	0	0	0	0	1	0	0	0	1	0	0
S_02	male		38	3564	389	464	0	0	0	0	0	0	0	0	144	49	0	0	0	0	83	0	0	0	0	155	0	0	0	1	0	0	0	0	752	2	1	0	1	0	0	0	315	0	0	0	0	0	0
S_03	female		29	3	0	0	0	0	0	0	56	0	0	0	62	1	0	0	27	0	0	0	0	0	0	2	0	0	0	0	1	0	0	0	1178	0	0	0	258	0	0	0	288	0	0	0	223	0	0
S_04	male		78	3213	2	0	0	0	0	0	0	0	0	0	0	198	0	0	0	0	0	0	0	0	0	347	0	0	0	0	0	0	0	0	380	0	269	0	0	0	29	0	309	0	0	0	0	0	0
S_05	female		75317	53	266	0	0	0	0	0	0	0	0	250	0	129	51	0	0	0	0	1	16	0	1	563	123	0	0	0	0	0	0	0	1	0	0	2	0	0	0	0	2	0	0	0	0	715	0
S_06	male		1434	8	657	0	0	0	96	0	0	0	0	0	0	59	1	1	0	0	0	0	55	0	1	0	0	0	0	7	0	210	0	0	5	0	0	0	0	0	0	0	1	553	0	0	0	0	756
S_07	male		24782	2152	68	0	0	0	62	0	0	0	0	0	0	255	8	0	0	0	0	1	0	0	499	824	0	0	0	3	0	0	0	0	2	0	0	0	0	0	0	0	0	0	0	0	0	0	1
S_08	male		3445	2974	213	0	0	0	117	0	0	0	0	0	0	760	4	1	0	0	0	724	3	0	1	587	0	0	0	0	0	0	0	0	8	0	0	1	0	0	0	0	2434	0	0	0	0	0	0
S_09	female		6069	2808	751	0	0	0	51	0	0	0	0	0	0	396	0	0	0	0	0	1	1	0	1	1	0	0	0	0	0	0	0	0	2	0	0	0	0	0	0	0	2	0	0	665	0	0	0
S_10	female		458	6738	685	0	0	0	0	0	0	0	0	0	0	138	177	0	0	0	0	0	1	0	0	1	0	0	0	1	0	2	0	0	0	0	212	0	0	0	0	683	0	0	0	0	0	0	0
S_11	male		24	9053	776	0	0	0	0	0	0	348	0	0	0	52	1	0	0	0	0	0	0	0	0	300	0	0	0	0	0	0	0	0	0	158	2	0	0	0	0	0	0	275	0	0	0	0	0
S_12	male		56	1424	0	0	0	831	0	750	0	0	0	0	0	702	15	0	0	0	0	0	12	0	0	2	0	0	0	15	645	0	0	0	0	0	0	0	0	0	0	2	0	0	0	0	0	0	0
S_13	female		111619	98	159	0	0	0	7	0	0	0	0	0	0	40	1	0	0	0	0	0	0	0	0	676	0	0	0	0	0	0	0	0	0	0	0	0	0	0	0	0	373	0	0	0	0	0	0
S_14	male		23	166	2	0	0	0	0	0	0	0	619	0	0	27	1	1	0	0	0	0	24	0	0	614	0	0	0	0	0	0	0	0	0	0	0	0	0	0	0	0	709	0	0	0	0	0	0
S_15	female		532	11417	201	0	0	0	0	0	0	0	0	0	0	595	0	0	0	0	0	0	0	0	0	2013	0	0	0	5	0	0	0	0	0	0	676	0	0	662	1	0	0	1	0	0	0	0	0
S_16	male		24	656	2	0	0	0	68	0	0	0	0	0	0	583	6	0	0	0	0	0	0	0	0	851	0	8	0	25	0	0	0	0	0	1	2	0	0	0	0	2	0	0	471	0	0	0	0
S_17	female		210	4272	1629	1	1	0	3	0	0	501	0	0	0	389	1	0	0	0	902	0	0	1	0	545	0	0	0	0	0	1	0	0	0	0	0	0	0	0	0	0	696	0	0	0	0	1	0
S_18	male		101	2085	681	0	0	0	1	0	1	0	0	0	0	68	0	0	0	0	0	0	100	0	0	831	0	0	0	281	0	2	0	0	0	0	0	0	0	0	0	0	0	0	0	0	0	0	0
S_19	female		126	2640	696	0	0	0	12	0	0	0	0	0	0	99	14	0	1	288	0	0	0	716	0	447	0	0	0	0	0	21	0	0	845	0	0	0	0	0	0	0	1	0	0	0	0	0	0
S_20	male		217	4413	607	268	546	0	3	0	357	0	0	97	0	1161	243	0	0	1	0	0	328	1	0	3	0	479	0	0	0	21	0	0	738	0	0	0	0	0	13	0	2	0	0	0	0	0	0
S_21	female		2961	3	1	1	0	0	0	0	0	0	0	0	0	1	0	0	1	0	0	0	0	0	0	0	0	0	0	0	0	0	0	0	1	0	0	0	0	0	0	0	1	0	0	0	0	0	0
S_22	male		1	954	0	0	0	0	0	0	0	0	0	0	0	426	0	609	0	0	0	0	0	0	0	434	0	0	741	1	0	0	3	0	884	0	0	0	0	0	1	0	1	0	0	0	0	0	0
S_23	female		586	669	0	0	0	0	0	0	0	0	0	0	0	675	12	0	0	0	0	0	0	0	0	309	0	0	0	3	0	0	2	2	4	0	0	0	0	0	2	0	901	0	0	0	0	0	0
S_24	female		35	1739	3	0	0	0	93	0	0	0	0	0	0	246	0	0	0	0	0	0	0	0	0	8	0	0	0	0	0	0	3	0	750	0	40	0	0	0	15	0	745	0	0	0	0	0	0
S_25	male		482	4759	765	0	0	0	2	0	0	0	0	0	0	618	4	0	0	0	0	0	0	0	0	449	0	0	2	0	0	273	1	0	1	0	0	0	0	0	0	0	0	0	1	0	0	0	0
S_26	male		912	3	0	0	0	0	0	0	0	0	0	0	0	2	1	1	0	0	0	0	0	0	0	1	0	0	1	0	0	0	2	414	0	0	0	0	0	0	0	0	2	0	0	0	0	0	0
S_27	female		4	559	6	0	0	0	0	0	0	0	0	0	0	831	60	0	0	73	0	0	0	0	0	152	0	0	1	12	0	0	1	1	546	0	0	0	0	0	544	0	216	0	0	0	0	0	0
S_28	female		194	4041	1034	0	0	0	0	0	0	0	0	0	0	1043	0	88	0	0	0	0	24	0	0	1	0	0	0	41	0	37	0	0	927	0	0	0	0	0	0	0	0	0	0	0	0	0	0
S_29	male		24476	1375	2	0	0	0	14	0	0	0	0	501	0	223	1	0	0	0	0	0	117	0	0	669	0	0	0	0	0	0	0	0	2	0	0	1	0	0	0	0	3	0	0	0	0	0	0
S_30	male		351	411	872	0	0	0	0	0	0	0	0	0	0	822	0	0	0	0	0	0	0	0	0	1250	0	0	0	0	0	99	0	0	0	0	0	637	0	0	0	0	0	0	0	0	0	0	0
S_31	female		179	584	1	0	0	0	68	0	0	0	0	0	0	409	0	0	0	0	0	0	3	0	0	1	0	0	0	15	0	0	0	0	475	0	0	0	0	0	0	0	299	0	0	0	0	0	0
[truncated: 1,091 more columns]
